# Supplementary material for: Dataset normalization for low carbon cities in a multi-criteria evaluation model
Source: Data Brief. 2018 Mar 31;18:1111–6. doi: 10.1016/j.dib.2018.03.130 (PMC5996616; doi:10.1016/j.dib.2018.03.130)
Supplement: Supplementary file 2 — Supplementary material [file mmc2.xlsx]

## Sheet: Modified Weight Multi-Criteria
	MODIFIED WEIGHT MULTI-CRITERIA
		Entropy Weight Model by Tan et al., 2015 (Score per Criteri)											Modified Entropy Weight Model (by multiplying with weighting criteria)
	Criteria	Benchmark	London	Stockholm	New York	Tokyo	Sao Paulo	Beijing	Vancouver	Mexico City	Sydney	Johannesburg	Benchmark	London	Stockholm	New York	Tokyo	São Paulo	Beijing	Vancouver	Mexico City	Sydney	Johannesburg
	economic	2.13	7.47	8.4	6.48	5.5	8.76	2.05	2.3	3.95	11.47	3.25	0.3834	1.3446	1.512	1.1664	0.99	1.5768	0.369	0.414	0.711	2.0646	0.585			FINAL RESULTS OF
	Energy Pattern	7.14	4.87	8.5	5.36	4.79	11.24	0.1	13.65	4.72	1.15	6.74	1.4637	0.99835	1.7425	1.0988	0.98195	2.3042	0.0205	2.79825	0.9676	0.23575	1.3817			MODIFIED WEIGHTING CRITERIA
	Social and Living	11.2	7.89	9.3	2.21	3.38	2.15	14.17	4.7	8.27	12.45	7.59	1.008	0.7101	0.837	0.1989	0.3042	0.1935	1.2753	0.423	0.7443	1.1205	0.6831			SCORE	CITY
	Carbon and Environment	8.2	9.58	11.67	7.15	7.32	9.27	0.93	9.61	5.69	12.17	6.62	1.681	1.9639	2.39235	1.46575	1.5006	1.90035	0.19065	1.97005	1.16645	2.49485	1.3571			87.793	Vancouver			Low Carbon City
	Urban Mobility	2.37	2.46	3.5	2.39	2.32	7.75	2.42	11.3	6.83	0.97	7.36	0.4503	0.4428	0.665	0.4541	0.4408	1.4725	0.4598	2.147	1.2977	0.1843	1.3984			87.4135	Stockholm			Benchmark
	Solid Waste	10.42	5.73	9.8	3.51	8.14	7.03	7.26	7.65	8.56	10.45	2.69	0.6773	0.37245	0.637	0.22815	0.5291	0.45695	0.4719	0.49725	0.5564	0.67925	0.17485			84.282	São Paulo			Non Low Carbon City
	Water	14.1	11.73	14.7	11.32	7.26	8.06	7.6	8.15	4.8	7.53	5.24	0.9165	0.76245	0.9555	0.7358	0.4719	0.5239	0.494	0.52975	0.312	0.48945	0.3406			72.687	Sydney
	Total Score	55.56	49.73	65.87	38.42	38.71	54.26	34.53	57.36	42.82	56.19	39.49	65.802	65.9465	87.4135	53.479	52.1855	84.282	32.8115	87.793	57.5545	72.687	59.2075			65.9465	London
																										65.802	Benchmark
																										59.2075	Johannesburg
																										57.5545	Mexico City
																										53.479	New York
																										52.1855	Tokyo
																										32.8115	Beijing

## Sheet: Proposed Model
	PROPOSED MULTI-CRITERIA EVALUATION MODEL FOR LOW CARBON CITIES
	Detailed data of pilot cities for proposed multi-criteria evaluation model by Tan et al., 2015
	Criteria	Indicators	Benchmark	London	Stockholm	New York	Tokyo	São Paulo	Beijing	Vancouver	Mexico City	Sydney	Johannesburg
	economic	Per capita	12616	51978	53941	63238	41446	39799	20275	16768.8	19940	45377	17418
		Proportion of tertiary industry to GDP	66	88.9	80.2	91.9	78.4	76	77.3	81	77.2	82.4	80.3
		Carbon productivity	12244	10252	18252.9	1269.33	8868.13	28427.9	2472.56	3808.81	13400	37197.8	11737
	Energy Pattern	Proportion of renewable energy	18.76	14	48	23	6	54.5	4.5	90	17	13	12.19
		Energy intensity	1.47	2.77	2.2	2.99	1.2	0.55	7.94	1.69	3.39	7.74	0.73
	Social and Living	Proportion of public green space	0.35	0.38	0.4	0.14	0.03	0.01	0.56	0.12	0.39	0.46	0.22
		Population density	4236.1	4887.75	4800	10725.4	6000	7315	1261	5249	5954.2	372.4	2673.87
	Carbon and Environment	CO2 emission per capita	2.19	5.07	2.96	6.35	4.67	1.4	8.2	4.4	1.49	1.22	4.44
		NO2 emission per capita	40	37	15	69.82	39.5	47	52	39.48	60	9	33
		sulphur	20	0.01	2.45	7.34	5.7	4	28	3.14	13	20	16
		suspended	20	22	15	23	33.1	35	121	4.82	93	9	98
	Urban Mobility	Public buses per capita	994	903	994	521	162	7142.86	1071	3218	1357.16	474	1394.79
		Rail length per capita	51.7	52.5	51.7	44.8	33.6	124.19	38	665.74	403.08	70.5	425.94
		Cars per capita	0.39	0.31	0.39	0.21	0.18	0.44	0.25	0.55	0.4	1.5	0.18
	Solid Waste	Solid waste generation per capita	0.8	0.56	0.28	0.87	1.09	0.55	0.52	0.15	0.49	0.09	1.1
		Share of waste collected and adequately disposed	100	51	100	44	100	100	95.4	57	100	100	98
		Share of waste to energy	0.5	0.21	0.49	0.22	0.8	0.35	0.1	0.25	0	0.1	0
		Share of material recycling	60	34	25	30.4	23.2	1	37	45	56	57	3.3
	Water	Share of wastewater treated	100	99	100	64	100	81	80.3	55	12.9	99.7	92.5
		Water consumption intensity	52.1	157.78	50.88	69.3	320.2	220.5	218.1	137	178	286	348.7
	Data Normalization (yi)														Total Score per criteria (Sc)												Final Result = Total Score (St)
	Criteria	Indicators	Benchmark	London	Stockholm	New York	Tokyo	São Paulo	Beijing	Vancouver	Mexico City	Sydney	Johannesburg		Criteria	London	Stockholm	New York	Tokyo	São Paulo	Beijing	Vancouver	Mexico City	Sydney	Johannesburg		Criteria	London	Stockholm	New York	Tokyo	São Paulo	Beijing	Vancouver	Mexico City	Sydney	Johannesburg		FINAL RESULTS & COMPARISON
	economic	Per capita		3.12001	3.2756	4.01252	2.28519	2.15464	0.607086	0.329169	0.580533	2.59678	0.380628		Economic	3.30428	3.98152	3.50862	2.19736	3.62794	-0.0197611	-0.132483	0.844643	4.88331	0.555886		Economic	0.594771	0.716673	0.631551	0.395524	0.653029	-0.003557	-0.023847	0.152036	0.878996	0.10006		Modified Weighting Criteria			Proposed Model
		Proportion of tertiary industry to GDP		0.34697	0.215152	0.392424	0.187879	0.151515	0.171212	0.227273	0.169697	0.248485	0.216667		Energy	-1.13809	1.06204	-0.808001	-0.496497	2.53097	-5.16149	3.64778	-1.39994	-4.57234	0.153188		Energy	-0.233307	0.217718	-0.16564	-0.101782	0.518848	-1.05811	0.747795	-0.286988	-0.93733	0.0314036		SCORE	CITY		SCORE	CITY
		Carbon productivity		-0.162692	0.490764	-0.89633	-0.275716	1.32178	-0.798059	-0.688924	0.0944136	2.03804	-0.041408		Social & Living	-0.0681182	0.00973942	-2.1319	-1.33068	-1.69825	1.30232	-0.896254	-0.2913	1.22637	-0.00263888		Social & Living	-0.00613064	0.000876547	-0.191871	-0.119761	-0.152843	0.117209	-0.0806629	-0.026217	0.110374	-0.000237499		87.793	Vancouver		1.74949	Vancouver
	Energy Pattern	Proportion of renewable energy		-0.253731	1.55864	0.226013	-0.680171	1.90512	-0.760128	3.79744	-0.0938166	-0.307036	-0.350213		Carbon Env	-0.340568	1.4009	-2.16204	-1.05992	0.235731	-8.49429	0.605868	-3.48037	1.76792	-4.5524		Carbon Env	-0.0698165	0.287185	-0.443219	-0.217284	0.0483248	-1.74133	0.124203	-0.713475	0.362424	-0.933241		87.4135	Stockholm		1.53394	São Paulo
		Energy intensity		-0.884354	-0.496599	-1.03401	0.183673	0.62585	-4.40136	-0.14966	-1.30612	-4.26531	0.503401		Mobility	-0.340568	1.4009	-2.16204	-1.05992	0.235731	-8.49429	0.605868	-3.48037	1.76792	-4.5524		Mobility	-0.064708	0.266171	-0.410788	-0.201385	0.0447888	-1.61392	0.115115	-0.661269	0.335905	-0.864955		84.282	São Paulo		1.49166	Stockholm
	Social and Living	Proportion of public green space		0.0857143	0.142857	-0.6	-0.914286	-0.971429	0.6	-0.657143	0.114286	0.314286	-0.371429		Solid Waste	0.129053	0	-0.147779	-0.648657	7.4599	0.171449	13.7042	7.13623	-3.00566	8.18036		Solid Waste	0.00838843	0	-0.00960563	-0.0421627	0.484893	0.0111442	0.89077	0.463855	-0.195368	0.531723		72.687	Sydney		0.557438	Sydney
		Population density		-0.153833	-0.133118	-1.5319	-0.416397	-0.726824	0.702321	-0.239111	-0.405585	0.912089	0.36879		Water	-1.20333	0.0466667	-1.70083	-0.375833	-0.970833	-0.879333	-0.3675	-0.679167	0.0375	-2.34		Water	-0.0782167	0.00303333	-0.110554	-0.0244292	-0.0631042	-0.0571567	-0.0238875	-0.0441458	0.0024375	-0.1521		65.9465	London		0.15098	London
	Carbon and Environment	CO2 emission per capita		-1.31507	-0.351598	-1.89954	-1.13242	0.360731	-2.74429	-1.00913	0.319635	0.442922	-1.0274		Total	0.342663	7.90176	-5.60399	-2.77415	11.4212	-21.5754	17.1674	-1.35026	2.10503	-2.558		Total	0.15098	1.49166	-0.700127	-0.31128	1.53394	-4.34571	1.74949	-1.1162	0.557438	-1.28735		65.802	Benchmark		0	Benchmark
		NO2 emission per capita		0.075	0.625	-0.7455	0.0125	-0.175	-0.3	0.013	-0.5	0.775	0.175																										59.2075	Johannesburg		-0.31128	Tokyo
		sulphur		0.9995	0.8775	0.633	0.715	0.8	-0.4	0.843	0.35	0	0.2																										57.5545	Mexico City		-0.700127	New York
		suspended		-0.1	0.25	-0.15	-0.655	-0.75	-5.05	0.759	-3.65	0.55	-3.9																										53.479	New York		-1.1162	Mexico City
	Urban Mobility	Public buses per capita		-0.0915493	0	-0.475855	-0.837022	6.18598	0.0774648	2.23742	0.365352	-0.523139	0.403209																										52.1855	Tokyo		-1.28735	Johannesburg
		Rail length per capita		0.0154739	0	-0.133462	-0.350097	1.40213	-0.26499	11.877	6.79652	0.363636	7.23868																										32.8115	Beijing		-4.34571	Beijing
		Cars per capita		0.205128	0	0.461538	0.538462	-0.128205	0.358974	-0.410256	-0.025641	-2.84615	0.538462
	Solid Waste	Solid waste generation per capita		0.3	0.65	-0.0875	-0.3625	0.3125	0.35	0.8125	0.3875	0.8875	-0.375
		Share of waste collected and adequately disposed		-0.49	0	-0.56	0	0	-0.046	-0.43	0	0	-0.02
		Share of waste to energy		-0.58	-0.02	-0.56	0.6	-0.3	-0.8	-0.5	-1	-0.8	-1
		Share of material recycling		-0.433333	-0.583333	-0.493333	-0.613333	-0.983333	-0.383333	-0.25	-0.0666667	-0.05	-0.945
	Water	Share of wastewater treated		-0.01	0	-0.36	0	-0.19	-0.197	-0.45	-0.871	-0.003	-0.075
		Water consumption intensity		-2.02841	0.0234165	-0.330134	-5.14587	-3.23225	-3.18618	-1.62956	-2.41651	-4.48944	-5.6929
		Sub Total		-1.35518	6.52428	-4.13208	-6.86011	7.7632	-16.4643	14.482	-1.1574	-4.15534	-3.7735
		red text means the indicator has negative effect on carbon emissions reduction
