# Supplementary material for: Dataset normalization for low carbon cities in a multi-criteria evaluation model
Source: Data Brief. 2018 Mar 31;18:1111–6. doi: 10.1016/j.dib.2018.03.130 (PMC5996616; doi:10.1016/j.dib.2018.03.130)
Supplement: Supplementary file 3 — Supplementary material [file mmc3.xlsx]

## Sheet: Tested Data
	PROPOSED MULTI-CRITERIA EVALUATION MODEL FOR LOW CARBON CITIES
	Detailed data of pilot cities for proposed multi-criteria evaluation model by Tan et al., 2015
	Criteria	Indicators	Benchmark	Copenhagen	Bogota	Delhi	Singapore	Seoul
	economic	Per capita	12616	54386	17500	4300	52960	41126
		Proportion of tertiary industry to GDP	66	76.4	53	70	95	90
		Carbon productivity	12244	15107	7955	3909	7157	14688
	Energy Pattern	Proportion of renewable energy	18.76	18.76	80	12	8	20
		Energy intensity	1.47	1.48	0.39	7.7	2.9	3.2
	Social and Living	Proportion of public green space	0.35	0.25	0.04	0.22	0.47	0.27
		Population density	4236.1	6800	4100	11733	7796	17289
	Carbon and Environment	CO2 emission per capita	2.19	3.6	2.2	1.1	7.4	2.8
		NO2 emission per capita	40	12	16	39	5	14
		Daily sulphur dioxide level	20	2.34	5	7	9	17.2
		Daily suspended particular matter levels	20	24	28	201	49	66
	Urban Mobility	Public buses per capita	994	575	1678	690	1000	1429
		Rail length per capita	51.7	68	8.1	13.7	36	54.2
		Cars per capita	0.39	0.48	0.15	0.04	0.15	0.46
	Solid Waste	Solid waste generation per capita	0.8	1.83	0.8	0.4	0.8	2.7
		Share of waste collected and adequately disposed	100	100	99.7	93.6	100	100
		Share of waste to energy	0.5	0.39	0.35	0.1	2	1.6
		Share of material recycling	60	23.61	98	17	65	80
	Water	Share of wastewater treated	100	100	28.6	55	100	100
		Water consumption intensity	52.1	402	114.3	208.7	290.7	311
	Data Normalization (yi)									Total Score per criteria (Sc)							Final Result = Total Score (St)
	Criteria	Indicators	Benchmark	Copenhagen	Bogota	Delhi	Singapore	Seoul		Criteria	Copenhagen	Bogota	Delhi	Singapore	Seoul		Criteria	Copenhagen	Bogota	Delhi	Singapore	Seoul		FINAL RESULTS
	economic	Per capita	12616	3.31088	0.387127	-0.659163	3.19784	2.25983		Economic	3.70228	-0.160136	-1.2793	3.22177	2.82307		Economic	0.66641	-0.0288245	-0.230274	0.579918	0.508153		Low Carbon		Non-Low Carbon
		Proportion of tertiary industry to GDP	66	0.157576	-0.19697	0.0606061	0.439394	0.363636		Energy	-0.00680272	3.99909	-4.59844	-1.54635	-1.11077		Energy	-0.00139456	0.819813	-0.942679	-0.317002	-0.227708		SCORE	CITY	SCORE	CITY
		Carbon productivity	12244	0.233829	-0.350294	-0.680742	-0.415469	0.199608		Social & Living	-0.890964	-0.853586	-2.14119	-0.497515	-3.30992		Social & Living	-0.0801868	-0.0768227	-0.192707	-0.0447763	-0.297893		0.8929	Bogota	-0.3116	Singapore
	Energy Pattern	Proportion of renewable energy	18.76	0	3.26439	-0.360341	-0.573561	0.0660981		Carbon Env	0.739164	0.945434	-7.87728	-2.404	-1.78854		Carbon Env	0.151529	0.193814	-1.61484	-0.492819	-0.36665		0.0984	Copenhagen	-0.6386	Seoul
		Energy intensity	1.47	-0.00680272	0.734694	-4.2381	-0.972789	-1.17687		Mobility	-0.337018	0.460187	-0.143409	0.317746	0.306494		Mobility	-0.0640334	0.0874354	-0.0272477	0.0603717	0.058234				-3.3026	Delhi
	Social and Living	Proportion of public green space	0.35	-0.285714	-0.885714	-0.371429	0.342857	-0.228571		Solid Waste	-2.114	0.330333	-1.08067	3.08333	0.158333		Solid Waste	-0.13741	0.0214717	-0.0702433	0.200417	0.0102917
		Population density	4236.1	-0.60525	0.0321286	-1.76976	-0.840372	-3.08135		Water	-6.71593	-1.90786	-3.45576	-4.57965	-4.96929		Water	-0.436536	-0.124011	-0.224624	-0.297678	-0.323004
	Carbon and Environment	CO2 emission per capita	2.19	-0.643836	-0.00456621	0.497717	-2.379	-0.278539		Total	-5.62327	2.81346	-20.576	-2.40467	-7.89062		Total	0.0983788	0.892876	-3.30262	-0.311568	-0.638577
		NO2 emission per capita	40	0.7	0.6	0.025	0.875	0.65
		sulphur	20	0.883	0.75	0.65	0.55	0.14
		suspended	20	-0.2	-0.4	-9.05	-1.45	-2.3
	Urban Mobility	Public buses per capita	994	-0.421529	0.688129	-0.305835	0.00603622	0.437626
		Rail length per capita	51.7	0.31528	-0.843327	-0.73501	-0.303675	0.0483559
		Cars per capita	0.39	-0.230769	0.615385	0.897436	0.615385	-0.179487
	Solid Waste	Solid waste generation per capita	0.8	-1.2875	0	0.5	0	-2.375
		Share of waste collected and adequately disposed	100	0	-0.003	-0.064	0	0
		Share of waste to energy	0.5	-0.22	-0.3	-0.8	3	2.2
		Share of material recycling	60	-0.6065	0.633333	-0.716667	0.0833333	0.333333
	Water	Share of wastewater treated	100	0	-0.714	-0.45	0	0
		Water consumption intensity	52.1	-6.71593	-1.19386	-3.00576	-4.57965	-4.96929
		Sub Total		-5.62327	2.81346	-20.576	-2.40467	-7.89062
		red text means the indicator has negative effect on carbon emissions reduction
